# Supplementary material for: Sexual Disability in Low Back Pain: Diagnostic and Therapeutic Framework for Physical Therapists
Source: Healthcare (Basel). 2023 Dec 29;12(1):80. doi: 10.3390/healthcare12010080 (PMC10778778; doi:10.3390/healthcare12010080)
Supplement: Supplementary file 1 [file healthcare-12-00080-s001.zip]

Archive with 1 entries (1 files):
- healthcare-2751546-supplementary.pdf
